# Supplementary material for: Understanding ion-transfer reactions in silver electrodissolution and electrodeposition from first-principles calculations and experiments
Source: Chem Sci. 2024 Feb 28;15(13):4996–5008. doi: 10.1039/d3sc05791g (PMC10966968; doi:10.1039/d3sc05791g)
Supplement: SC-015-D3SC05791G-s001 [file SC-015-D3SC05791G-s001.zip]

Archive with 473 entries (458 files):
- ag_ion_transfer_si/
- ag_ion_transfer_si/.DS_Store
- ag_ion_transfer_si/cep_optimized_structures/
- ag_ion_transfer_si/cep_optimized_structures/ag25_075v_geoms/
- ag_ion_transfer_si/cep_optimized_structures/ag25_075v_geoms/0.250A.vasp
- ag_ion_transfer_si/cep_optimized_structures/ag25_075v_geoms/2.000A.vasp
- ag_ion_transfer_si/cep_optimized_structures/ag25_075v_geoms/1.500A.vasp
- ag_ion_transfer_si/cep_optimized_structures/ag25_075v_geoms/4.000A.vasp
- ag_ion_transfer_si/cep_optimized_structures/ag25_075v_geoms/1.250A.vasp
- ag_ion_transfer_si/cep_optimized_structures/ag25_075v_geoms/3.000A.vasp
- ag_ion_transfer_si/cep_optimized_structures/ag25_075v_geoms/0.500A.vasp
- ag_ion_transfer_si/cep_optimized_structures/ag25_075v_geoms/0.050A.vasp
- ag_ion_transfer_si/cep_optimized_structures/ag25_075v_geoms/5.000A.vasp
- ag_ion_transfer_si/cep_optimized_structures/ag25_075v_geoms/2.250A.vasp
- ag_ion_transfer_si/cep_optimized_structures/ag25_075v_geoms/0.000A.vasp
- ag_ion_transfer_si/cep_optimized_structures/ag25_075v_geoms/0.100A.vasp
- ag_ion_transfer_si/cep_optimized_structures/ag25_075v_geoms/6.000A.vasp
- ag_ion_transfer_si/cep_optimized_structures/ag25_075v_geoms/1.750A.vasp
- ag_ion_transfer_si/cep_optimized_structures/ag25_075v_geoms/1.000A.vasp
- ag_ion_transfer_si/cep_optimized_structures/ag25_075v_geoms/2.500A.vasp
- ag_ion_transfer_si/cep_optimized_structures/ag25_075v_geoms/0.750A.vasp
- ag_ion_transfer_si/cep_optimized_structures/ag24_050v_geoms/
- ag_ion_transfer_si/cep_optimized_structures/ag24_050v_geoms/0.700A.vasp
- ag_ion_transfer_si/cep_optimized_structures/ag24_050v_geoms/2.900A.vasp
- ag_ion_transfer_si/cep_optimized_structures/ag24_050v_geoms/2.000Avd.vasp
- ag_ion_transfer_si/cep_optimized_structures/ag24_050v_geoms/2.000A.vasp
- ag_ion_transfer_si/cep_optimized_structures/ag24_050v_geoms/1.400A.vasp
- ag_ion_transfer_si/cep_optimized_structures/ag24_050v_geoms/1.700Avd.vasp
- ag_ion_transfer_si/cep_optimized_structures/ag24_050v_geoms/1.500A.vasp
- ag_ion_transfer_si/cep_optimized_structures/ag24_050v_geoms/0.600A.vasp
- ag_ion_transfer_si/cep_optimized_structures/ag24_050v_geoms/2.800A.vasp
- ag_ion_transfer_si/cep_optimized_structures/ag24_050v_geoms/4.000A.vasp
- ag_ion_transfer_si/cep_optimized_structures/ag24_050v_geoms/3.750A.vasp
- ag_ion_transfer_si/cep_optimized_structures/ag24_050v_geoms/1.700A.vasp
- ag_ion_transfer_si/cep_optimized_structures/ag24_050v_geoms/2.300A.vasp
- ag_ion_transfer_si/cep_optimized_structures/ag24_050v_geoms/2.100Avd.vasp
- ag_ion_transfer_si/cep_optimized_structures/ag24_050v_geoms/0.400A.vasp
- ag_ion_transfer_si/cep_optimized_structures/ag24_050v_geoms/4.750A.vasp
- ag_ion_transfer_si/cep_optimized_structures/ag24_050v_geoms/3.000A.vasp
- ag_ion_transfer_si/cep_optimized_structures/ag24_050v_geoms/1.600Avd.vasp
- ag_ion_transfer_si/cep_optimized_structures/ag24_050v_geoms/0.500A.vasp
- ag_ion_transfer_si/cep_optimized_structures/ag24_050v_geoms/2.103A.vasp
- ag_ion_transfer_si/cep_optimized_structures/ag24_050v_geoms/1.600A.vasp
- ag_ion_transfer_si/cep_optimized_structures/ag24_050v_geoms/2.200A.vasp
- ag_ion_transfer_si/cep_optimized_structures/ag24_050v_geoms/5.000A.vasp
- ag_ion_transfer_si/cep_optimized_structures/ag24_050v_geoms/1.800Avd.vasp
- ag_ion_transfer_si/cep_optimized_structures/ag24_050v_geoms/2.200Avd.vasp
- ag_ion_transfer_si/cep_optimized_structures/ag24_050v_geoms/5.500A.vasp
- ag_ion_transfer_si/cep_optimized_structures/ag24_050v_geoms/1.300A.vasp
- ag_ion_transfer_si/cep_optimized_structures/ag24_050v_geoms/0.900A.vasp
- ag_ion_transfer_si/cep_optimized_structures/ag24_050v_geoms/2.700A.vasp
- ag_ion_transfer_si/cep_optimized_structures/ag24_050v_geoms/1.500Avd.vasp
- ag_ion_transfer_si/cep_optimized_structures/ag24_050v_geoms/0.000A.vasp
- ag_ion_transfer_si/cep_optimized_structures/ag24_050v_geoms/0.100A.vasp
- ag_ion_transfer_si/cep_optimized_structures/ag24_050v_geoms/4.250A.vasp
- ag_ion_transfer_si/cep_optimized_structures/ag24_050v_geoms/3.500A.vasp
- ag_ion_transfer_si/cep_optimized_structures/ag24_050v_geoms/6.000A.vasp
- ag_ion_transfer_si/cep_optimized_structures/ag24_050v_geoms/1.200A.vasp
- ag_ion_transfer_si/cep_optimized_structures/ag24_050v_geoms/0.800A.vasp
- ag_ion_transfer_si/cep_optimized_structures/ag24_050v_geoms/2.600A.vasp
- ag_ion_transfer_si/cep_optimized_structures/ag24_050v_geoms/4.500A.vasp
- ag_ion_transfer_si/cep_optimized_structures/ag24_050v_geoms/1.900Avd.vasp
- ag_ion_transfer_si/cep_optimized_structures/ag24_050v_geoms/3.250A.vasp
- ag_ion_transfer_si/cep_optimized_structures/ag24_050v_geoms/1.900A.vasp
- ag_ion_transfer_si/cep_optimized_structures/ag24_050v_geoms/0.300A.vasp
- ag_ion_transfer_si/cep_optimized_structures/ag24_050v_geoms/1.400Avd.vasp
- ag_ion_transfer_si/cep_optimized_structures/ag24_050v_geoms/2.400A.vasp
- ag_ion_transfer_si/cep_optimized_structures/ag24_050v_geoms/1.000A.vasp
- ag_ion_transfer_si/cep_optimized_structures/ag24_050v_geoms/2.500A.vasp
- ag_ion_transfer_si/cep_optimized_structures/ag24_050v_geoms/1.100A.vasp
- ag_ion_transfer_si/cep_optimized_structures/ag24_050v_geoms/5.250A.vasp
- ag_ion_transfer_si/cep_optimized_structures/ag24_050v_geoms/1.800A.vasp
- ag_ion_transfer_si/cep_optimized_structures/ag24_050v_geoms/0.200A.vasp
- ag_ion_transfer_si/cep_optimized_structures/.DS_Store
- ag_ion_transfer_si/cep_optimized_structures/ag24_025v_geoms/
- ag_ion_transfer_si/cep_optimized_structures/ag24_025v_geoms/0.700A.vasp
- ag_ion_transfer_si/cep_optimized_structures/ag24_025v_geoms/2.900A.vasp
- ag_ion_transfer_si/cep_optimized_structures/ag24_025v_geoms/2.000Avd.vasp
- ag_ion_transfer_si/cep_optimized_structures/ag24_025v_geoms/2.000A.vasp
- ag_ion_transfer_si/cep_optimized_structures/ag24_025v_geoms/1.400A.vasp
- ag_ion_transfer_si/cep_optimized_structures/ag24_025v_geoms/1.700Avd.vasp
- ag_ion_transfer_si/cep_optimized_structures/ag24_025v_geoms/1.500A.vasp
- ag_ion_transfer_si/cep_optimized_structures/ag24_025v_geoms/0.600A.vasp
- ag_ion_transfer_si/cep_optimized_structures/ag24_025v_geoms/2.800A.vasp
- ag_ion_transfer_si/cep_optimized_structures/ag24_025v_geoms/4.000A.vasp
- ag_ion_transfer_si/cep_optimized_structures/ag24_025v_geoms/3.750A.vasp
- ag_ion_transfer_si/cep_optimized_structures/ag24_025v_geoms/1.700A.vasp
- ag_ion_transfer_si/cep_optimized_structures/ag24_025v_geoms/2.300A.vasp
- ag_ion_transfer_si/cep_optimized_structures/ag24_025v_geoms/2.100Avd.vasp
- ag_ion_transfer_si/cep_optimized_structures/ag24_025v_geoms/0.400A.vasp
- ag_ion_transfer_si/cep_optimized_structures/ag24_025v_geoms/4.750A.vasp
- ag_ion_transfer_si/cep_optimized_structures/ag24_025v_geoms/3.000A.vasp
- ag_ion_transfer_si/cep_optimized_structures/ag24_025v_geoms/1.600Avd.vasp
- ag_ion_transfer_si/cep_optimized_structures/ag24_025v_geoms/0.500A.vasp
- ag_ion_transfer_si/cep_optimized_structures/ag24_025v_geoms/2.103A.vasp
- ag_ion_transfer_si/cep_optimized_structures/ag24_025v_geoms/1.600A.vasp
- ag_ion_transfer_si/cep_optimized_structures/ag24_025v_geoms/2.200A.vasp
- ag_ion_transfer_si/cep_optimized_structures/ag24_025v_geoms/5.000A.vasp
- ag_ion_transfer_si/cep_optimized_structures/ag24_025v_geoms/1.800Avd.vasp
- ag_ion_transfer_si/cep_optimized_structures/ag24_025v_geoms/2.200Avd.vasp
- ag_ion_transfer_si/cep_optimized_structures/ag24_025v_geoms/5.500A.vasp
- ag_ion_transfer_si/cep_optimized_structures/ag24_025v_geoms/1.300A.vasp
- ag_ion_transfer_si/cep_optimized_structures/ag24_025v_geoms/0.900A.vasp
- ag_ion_transfer_si/cep_optimized_structures/ag24_025v_geoms/2.700A.vasp
- ag_ion_transfer_si/cep_optimized_structures/ag24_025v_geoms/1.500Avd.vasp
- ag_ion_transfer_si/cep_optimized_structures/ag24_025v_geoms/0.000A.vasp
- ag_ion_transfer_si/cep_optimized_structures/ag24_025v_geoms/0.100A.vasp
- ag_ion_transfer_si/cep_optimized_structures/ag24_025v_geoms/4.250A.vasp
- ag_ion_transfer_si/cep_optimized_structures/ag24_025v_geoms/3.500A.vasp
- ag_ion_transfer_si/cep_optimized_structures/ag24_025v_geoms/6.000A.vasp
- ag_ion_transfer_si/cep_optimized_structures/ag24_025v_geoms/1.200A.vasp
- ag_ion_transfer_si/cep_optimized_structures/ag24_025v_geoms/0.800A.vasp
- ag_ion_transfer_si/cep_optimized_structures/ag24_025v_geoms/2.600A.vasp
- ag_ion_transfer_si/cep_optimized_structures/ag24_025v_geoms/4.500A.vasp
- ag_ion_transfer_si/cep_optimized_structures/ag24_025v_geoms/1.900Avd.vasp
- ag_ion_transfer_si/cep_optimized_structures/ag24_025v_geoms/3.250A.vasp
- ag_ion_transfer_si/cep_optimized_structures/ag24_025v_geoms/1.900A.vasp
- ag_ion_transfer_si/cep_optimized_structures/ag24_025v_geoms/0.300A.vasp
- ag_ion_transfer_si/cep_optimized_structures/ag24_025v_geoms/1.400Avd.vasp
- ag_ion_transfer_si/cep_optimized_structures/ag24_025v_geoms/2.400A.vasp
- ag_ion_transfer_si/cep_optimized_structures/ag24_025v_geoms/1.000A.vasp
- ag_ion_transfer_si/cep_optimized_structures/ag24_025v_geoms/2.500A.vasp
- ag_ion_transfer_si/cep_optimized_structures/ag24_025v_geoms/1.100A.vasp
- ag_ion_transfer_si/cep_optimized_structures/ag24_025v_geoms/5.250A.vasp
- ag_ion_transfer_si/cep_optimized_structures/ag24_025v_geoms/1.800A.vasp
- ag_ion_transfer_si/cep_optimized_structures/ag24_025v_geoms/0.200A.vasp
- ag_ion_transfer_si/cep_optimized_structures/ag28_100v_geoms/
- ag_ion_transfer_si/cep_optimized_structures/ag28_100v_geoms/0.700A.vasp
- ag_ion_transfer_si/cep_optimized_structures/ag28_100v_geoms/2.900A.vasp
- ag_ion_transfer_si/cep_optimized_structures/ag28_100v_geoms/2.000A.vasp
- ag_ion_transfer_si/cep_optimized_structures/ag28_100v_geoms/1.400A.vasp
- ag_ion_transfer_si/cep_optimized_structures/ag28_100v_geoms/2.100A.vasp
- ag_ion_transfer_si/cep_optimized_structures/ag28_100v_geoms/1.500A.vasp
- ag_ion_transfer_si/cep_optimized_structures/ag28_100v_geoms/0.600A.vasp
- ag_ion_transfer_si/cep_optimized_structures/ag28_100v_geoms/2.800A.vasp
- ag_ion_transfer_si/cep_optimized_structures/ag28_100v_geoms/4.000A.vasp
- ag_ion_transfer_si/cep_optimized_structures/ag28_100v_geoms/3.750A.vasp
- ag_ion_transfer_si/cep_optimized_structures/ag28_100v_geoms/1.700A.vasp
- ag_ion_transfer_si/cep_optimized_structures/ag28_100v_geoms/2.300A.vasp
- ag_ion_transfer_si/cep_optimized_structures/ag28_100v_geoms/0.400A.vasp
- ag_ion_transfer_si/cep_optimized_structures/ag28_100v_geoms/4.750A.vasp
- ag_ion_transfer_si/cep_optimized_structures/ag28_100v_geoms/3.000A.vasp
- ag_ion_transfer_si/cep_optimized_structures/ag28_100v_geoms/0.500A.vasp
- ag_ion_transfer_si/cep_optimized_structures/ag28_100v_geoms/1.600A.vasp
- ag_ion_transfer_si/cep_optimized_structures/ag28_100v_geoms/2.200A.vasp
- ag_ion_transfer_si/cep_optimized_structures/ag28_100v_geoms/5.000A.vasp
- ag_ion_transfer_si/cep_optimized_structures/ag28_100v_geoms/5.500A.vasp
- ag_ion_transfer_si/cep_optimized_structures/ag28_100v_geoms/1.300A.vasp
- ag_ion_transfer_si/cep_optimized_structures/ag28_100v_geoms/0.900A.vasp
- ag_ion_transfer_si/cep_optimized_structures/ag28_100v_geoms/2.700A.vasp
- ag_ion_transfer_si/cep_optimized_structures/ag28_100v_geoms/0.000A.vasp
- ag_ion_transfer_si/cep_optimized_structures/ag28_100v_geoms/0.100A.vasp
- ag_ion_transfer_si/cep_optimized_structures/ag28_100v_geoms/4.250A.vasp
- ag_ion_transfer_si/cep_optimized_structures/ag28_100v_geoms/3.500A.vasp
- ag_ion_transfer_si/cep_optimized_structures/ag28_100v_geoms/6.000A.vasp
- ag_ion_transfer_si/cep_optimized_structures/ag28_100v_geoms/1.200A.vasp
- ag_ion_transfer_si/cep_optimized_structures/ag28_100v_geoms/0.800A.vasp
- ag_ion_transfer_si/cep_optimized_structures/ag28_100v_geoms/2.600A.vasp
- ag_ion_transfer_si/cep_optimized_structures/ag28_100v_geoms/4.500A.vasp
- ag_ion_transfer_si/cep_optimized_structures/ag28_100v_geoms/3.250A.vasp
- ag_ion_transfer_si/cep_optimized_structures/ag28_100v_geoms/1.900A.vasp
- ag_ion_transfer_si/cep_optimized_structures/ag28_100v_geoms/0.300A.vasp
- ag_ion_transfer_si/cep_optimized_structures/ag28_100v_geoms/2.400A.vasp
- ag_ion_transfer_si/cep_optimized_structures/ag28_100v_geoms/1.000A.vasp
- ag_ion_transfer_si/cep_optimized_structures/ag28_100v_geoms/2.500A.vasp
- ag_ion_transfer_si/cep_optimized_structures/ag28_100v_geoms/1.100A.vasp
- ag_ion_transfer_si/cep_optimized_structures/ag28_100v_geoms/5.250A.vasp
- ag_ion_transfer_si/cep_optimized_structures/ag28_100v_geoms/1.800A.vasp
- ag_ion_transfer_si/cep_optimized_structures/ag28_100v_geoms/0.200A.vasp
- ag_ion_transfer_si/cep_optimized_structures/ag28_000v_geoms/
- ag_ion_transfer_si/cep_optimized_structures/ag28_000v_geoms/0.700A.vasp
- ag_ion_transfer_si/cep_optimized_structures/ag28_000v_geoms/2.900A.vasp
- ag_ion_transfer_si/cep_optimized_structures/ag28_000v_geoms/2.000A.vasp
- ag_ion_transfer_si/cep_optimized_structures/ag28_000v_geoms/1.400A.vasp
- ag_ion_transfer_si/cep_optimized_structures/ag28_000v_geoms/2.100A.vasp
- ag_ion_transfer_si/cep_optimized_structures/ag28_000v_geoms/1.500A.vasp
- ag_ion_transfer_si/cep_optimized_structures/ag28_000v_geoms/0.600A.vasp
- ag_ion_transfer_si/cep_optimized_structures/ag28_000v_geoms/2.800A.vasp
- ag_ion_transfer_si/cep_optimized_structures/ag28_000v_geoms/4.000A.vasp
- ag_ion_transfer_si/cep_optimized_structures/ag28_000v_geoms/3.750A.vasp
- ag_ion_transfer_si/cep_optimized_structures/ag28_000v_geoms/1.700A.vasp
- ag_ion_transfer_si/cep_optimized_structures/ag28_000v_geoms/2.300A.vasp
- ag_ion_transfer_si/cep_optimized_structures/ag28_000v_geoms/0.400A.vasp
- ag_ion_transfer_si/cep_optimized_structures/ag28_000v_geoms/4.750A.vasp
- ag_ion_transfer_si/cep_optimized_structures/ag28_000v_geoms/3.000A.vasp
- ag_ion_transfer_si/cep_optimized_structures/ag28_000v_geoms/0.500A.vasp
- ag_ion_transfer_si/cep_optimized_structures/ag28_000v_geoms/1.600A.vasp
- ag_ion_transfer_si/cep_optimized_structures/ag28_000v_geoms/2.200A.vasp
- ag_ion_transfer_si/cep_optimized_structures/ag28_000v_geoms/5.000A.vasp
- ag_ion_transfer_si/cep_optimized_structures/ag28_000v_geoms/5.500A.vasp
- ag_ion_transfer_si/cep_optimized_structures/ag28_000v_geoms/1.300A.vasp
- ag_ion_transfer_si/cep_optimized_structures/ag28_000v_geoms/0.900A.vasp
- ag_ion_transfer_si/cep_optimized_structures/ag28_000v_geoms/2.700A.vasp
- ag_ion_transfer_si/cep_optimized_structures/ag28_000v_geoms/0.000A.vasp
- ag_ion_transfer_si/cep_optimized_structures/ag28_000v_geoms/0.100A.vasp
- ag_ion_transfer_si/cep_optimized_structures/ag28_000v_geoms/4.250A.vasp
- ag_ion_transfer_si/cep_optimized_structures/ag28_000v_geoms/3.500A.vasp
- ag_ion_transfer_si/cep_optimized_structures/ag28_000v_geoms/6.000A.vasp
- ag_ion_transfer_si/cep_optimized_structures/ag28_000v_geoms/1.200A.vasp
- ag_ion_transfer_si/cep_optimized_structures/ag28_000v_geoms/0.800A.vasp
- ag_ion_transfer_si/cep_optimized_structures/ag28_000v_geoms/2.600A.vasp
- ag_ion_transfer_si/cep_optimized_structures/ag28_000v_geoms/4.500A.vasp
- ag_ion_transfer_si/cep_optimized_structures/ag28_000v_geoms/3.250A.vasp
- ag_ion_transfer_si/cep_optimized_structures/ag28_000v_geoms/1.900A.vasp
- ag_ion_transfer_si/cep_optimized_structures/ag28_000v_geoms/0.300A.vasp
- ag_ion_transfer_si/cep_optimized_structures/ag28_000v_geoms/2.400A.vasp
- ag_ion_transfer_si/cep_optimized_structures/ag28_000v_geoms/1.000A.vasp
- ag_ion_transfer_si/cep_optimized_structures/ag28_000v_geoms/2.500A.vasp
- ag_ion_transfer_si/cep_optimized_structures/ag28_000v_geoms/1.100A.vasp
- ag_ion_transfer_si/cep_optimized_structures/ag28_000v_geoms/5.250A.vasp
- ag_ion_transfer_si/cep_optimized_structures/ag28_000v_geoms/1.800A.vasp
- ag_ion_transfer_si/cep_optimized_structures/ag28_000v_geoms/0.200A.vasp
- ag_ion_transfer_si/cep_optimized_structures/ag25_100v_geoms/
- ag_ion_transfer_si/cep_optimized_structures/ag25_100v_geoms/0.250A.vasp
- ag_ion_transfer_si/cep_optimized_structures/ag25_100v_geoms/2.000A.vasp
- ag_ion_transfer_si/cep_optimized_structures/ag25_100v_geoms/1.400A.vasp
- ag_ion_transfer_si/cep_optimized_structures/ag25_100v_geoms/1.500A.vasp
- ag_ion_transfer_si/cep_optimized_structures/ag25_100v_geoms/1.625A.vasp
- ag_ion_transfer_si/cep_optimized_structures/ag25_100v_geoms/4.000A.vasp
- ag_ion_transfer_si/cep_optimized_structures/ag25_100v_geoms/1.250A.vasp
- ag_ion_transfer_si/cep_optimized_structures/ag25_100v_geoms/3.000A.vasp
- ag_ion_transfer_si/cep_optimized_structures/ag25_100v_geoms/0.500A.vasp
- ag_ion_transfer_si/cep_optimized_structures/ag25_100v_geoms/5.000A.vasp
- ag_ion_transfer_si/cep_optimized_structures/ag25_100v_geoms/2.250A.vasp
- ag_ion_transfer_si/cep_optimized_structures/ag25_100v_geoms/1.300A.vasp
- ag_ion_transfer_si/cep_optimized_structures/ag25_100v_geoms/0.000A.vasp
- ag_ion_transfer_si/cep_optimized_structures/ag25_100v_geoms/6.000A.vasp
- ag_ion_transfer_si/cep_optimized_structures/ag25_100v_geoms/1.750A.vasp
- ag_ion_transfer_si/cep_optimized_structures/ag25_100v_geoms/1.000A.vasp
- ag_ion_transfer_si/cep_optimized_structures/ag25_100v_geoms/2.500A.vasp
- ag_ion_transfer_si/cep_optimized_structures/ag25_100v_geoms/0.750A.vasp
- ag_ion_transfer_si/cep_optimized_structures/ag25_000v_geoms/
- ag_ion_transfer_si/cep_optimized_structures/ag25_000v_geoms/0.700A.vasp
- ag_ion_transfer_si/cep_optimized_structures/ag25_000v_geoms/0.250A.vasp
- ag_ion_transfer_si/cep_optimized_structures/ag25_000v_geoms/2.000A.vasp
- ag_ion_transfer_si/cep_optimized_structures/ag25_000v_geoms/1.500A.vasp
- ag_ion_transfer_si/cep_optimized_structures/ag25_000v_geoms/0.600A.vasp
- ag_ion_transfer_si/cep_optimized_structures/ag25_000v_geoms/4.000A.vasp
- ag_ion_transfer_si/cep_optimized_structures/ag25_000v_geoms/1.250A.vasp
- ag_ion_transfer_si/cep_optimized_structures/ag25_000v_geoms/0.400A.vasp
- ag_ion_transfer_si/cep_optimized_structures/ag25_000v_geoms/3.000A.vasp
- ag_ion_transfer_si/cep_optimized_structures/ag25_000v_geoms/0.500A.vasp
- ag_ion_transfer_si/cep_optimized_structures/ag25_000v_geoms/5.000A.vasp
- ag_ion_transfer_si/cep_optimized_structures/ag25_000v_geoms/2.250A.vasp
- ag_ion_transfer_si/cep_optimized_structures/ag25_000v_geoms/0.900A.vasp
- ag_ion_transfer_si/cep_optimized_structures/ag25_000v_geoms/0.000A.vasp
- ag_ion_transfer_si/cep_optimized_structures/ag25_000v_geoms/0.100A.vasp
- ag_ion_transfer_si/cep_optimized_structures/ag25_000v_geoms/6.000A.vasp
- ag_ion_transfer_si/cep_optimized_structures/ag25_000v_geoms/1.750A.vasp
- ag_ion_transfer_si/cep_optimized_structures/ag25_000v_geoms/0.800A.vasp
- ag_ion_transfer_si/cep_optimized_structures/ag25_000v_geoms/0.300A.vasp
- ag_ion_transfer_si/cep_optimized_structures/ag25_000v_geoms/1.000A.vasp
- ag_ion_transfer_si/cep_optimized_structures/ag25_000v_geoms/2.500A.vasp
- ag_ion_transfer_si/cep_optimized_structures/ag25_000v_geoms/0.750A.vasp
- ag_ion_transfer_si/cep_optimized_structures/ag25_000v_geoms/0.200A.vasp
- ag_ion_transfer_si/cep_optimized_structures/ag25_050v_geoms/
- ag_ion_transfer_si/cep_optimized_structures/ag25_050v_geoms/0.250A.vasp
- ag_ion_transfer_si/cep_optimized_structures/ag25_050v_geoms/2.000A.vasp
- ag_ion_transfer_si/cep_optimized_structures/ag25_050v_geoms/1.500A.vasp
- ag_ion_transfer_si/cep_optimized_structures/ag25_050v_geoms/4.000A.vasp
- ag_ion_transfer_si/cep_optimized_structures/ag25_050v_geoms/1.250A.vasp
- ag_ion_transfer_si/cep_optimized_structures/ag25_050v_geoms/0.400A.vasp
- ag_ion_transfer_si/cep_optimized_structures/ag25_050v_geoms/3.000A.vasp
- ag_ion_transfer_si/cep_optimized_structures/ag25_050v_geoms/0.500A.vasp
- ag_ion_transfer_si/cep_optimized_structures/ag25_050v_geoms/5.000A.vasp
- ag_ion_transfer_si/cep_optimized_structures/ag25_050v_geoms/2.250A.vasp
- ag_ion_transfer_si/cep_optimized_structures/ag25_050v_geoms/0.000A.vasp
- ag_ion_transfer_si/cep_optimized_structures/ag25_050v_geoms/0.225A.vasp
- ag_ion_transfer_si/cep_optimized_structures/ag25_050v_geoms/0.100A.vasp
- ag_ion_transfer_si/cep_optimized_structures/ag25_050v_geoms/6.000A.vasp
- ag_ion_transfer_si/cep_optimized_structures/ag25_050v_geoms/1.750A.vasp
- ag_ion_transfer_si/cep_optimized_structures/ag25_050v_geoms/0.300A.vasp
- ag_ion_transfer_si/cep_optimized_structures/ag25_050v_geoms/1.000A.vasp
- ag_ion_transfer_si/cep_optimized_structures/ag25_050v_geoms/2.500A.vasp
- ag_ion_transfer_si/cep_optimized_structures/ag25_050v_geoms/0.750A.vasp
- ag_ion_transfer_si/cep_optimized_structures/ag25_050v_geoms/0.200A.vasp
- ag_ion_transfer_si/cep_optimized_structures/ag24_075v_geoms/
- ag_ion_transfer_si/cep_optimized_structures/ag24_075v_geoms/0.700A.vasp
- ag_ion_transfer_si/cep_optimized_structures/ag24_075v_geoms/2.900A.vasp
- ag_ion_transfer_si/cep_optimized_structures/ag24_075v_geoms/2.000Avd.vasp
- ag_ion_transfer_si/cep_optimized_structures/ag24_075v_geoms/2.000A.vasp
- ag_ion_transfer_si/cep_optimized_structures/ag24_075v_geoms/1.400A.vasp
- ag_ion_transfer_si/cep_optimized_structures/ag24_075v_geoms/1.700Avd.vasp
- ag_ion_transfer_si/cep_optimized_structures/ag24_075v_geoms/1.500A.vasp
- ag_ion_transfer_si/cep_optimized_structures/ag24_075v_geoms/0.600A.vasp
- ag_ion_transfer_si/cep_optimized_structures/ag24_075v_geoms/2.800A.vasp
- ag_ion_transfer_si/cep_optimized_structures/ag24_075v_geoms/4.000A.vasp
- ag_ion_transfer_si/cep_optimized_structures/ag24_075v_geoms/3.750A.vasp
- ag_ion_transfer_si/cep_optimized_structures/ag24_075v_geoms/1.700A.vasp
- ag_ion_transfer_si/cep_optimized_structures/ag24_075v_geoms/2.300A.vasp
- ag_ion_transfer_si/cep_optimized_structures/ag24_075v_geoms/2.100Avd.vasp
- ag_ion_transfer_si/cep_optimized_structures/ag24_075v_geoms/0.400A.vasp
- ag_ion_transfer_si/cep_optimized_structures/ag24_075v_geoms/4.750A.vasp
- ag_ion_transfer_si/cep_optimized_structures/ag24_075v_geoms/3.000A.vasp
- ag_ion_transfer_si/cep_optimized_structures/ag24_075v_geoms/1.600Avd.vasp
- ag_ion_transfer_si/cep_optimized_structures/ag24_075v_geoms/0.500A.vasp
- ag_ion_transfer_si/cep_optimized_structures/ag24_075v_geoms/2.103A.vasp
- ag_ion_transfer_si/cep_optimized_structures/ag24_075v_geoms/1.600A.vasp
- ag_ion_transfer_si/cep_optimized_structures/ag24_075v_geoms/2.200A.vasp
- ag_ion_transfer_si/cep_optimized_structures/ag24_075v_geoms/5.000A.vasp
[truncated: 173 more entries]
