# Supplementary material for: Understanding ion-transfer reactions in silver electrodissolution and electrodeposition from first-principles calculations and experiments
Source: Chem Sci. 2024 Feb 28;15(13):4996–5008. doi: 10.1039/d3sc05791g (PMC10966968; doi:10.1039/d3sc05791g)
Supplement: SC-015-D3SC05791G-s001 [file SC-015-D3SC05791G-s001.zip › ag_ion_transfer_si/cep_optimized_structures/ag25_075v_geoms/1.250A.vasp]

Ag  H  O                                
   1.00000000000000     
     8.4147440055102205    0.0000000000000000    0.0000000000000000
     0.0000000000000000    8.4147440055102205    0.0000000000000000
     0.0000000000000000    0.0000000000000000   30.0000000000000000
   Ag   H    O 
    25     4     2
Selective dynamics
Direct
  0.0000000000000000  0.0000000000000000  0.0000000000000000   F   F   F
  0.0000000000000000  0.4999997619945304  0.0000000000000000   F   F   F
  0.2500004751924081  0.2500004751924081  0.0000000000000000   F   F   F
  0.2500004751924081  0.7500002371869314  0.0000000000000000   F   F   F
  0.4999997619945304  0.0000000000000000  0.0000000000000000   F   F   F
  0.4999997619945304  0.4999997619945304  0.0000000000000000   F   F   F
  0.7500002371869314  0.2500004751924081  0.0000000000000000   F   F   F
  0.7500002371869314  0.7500002371869314  0.0000000000000000   F   F   F
  0.0000000000000000  0.2500004751924081  0.0701230000000024   F   F   F
  0.0000000000000000  0.7500002371869314  0.0701230000000024   F   F   F
  0.2500004751924081  0.0000000000000000  0.0701230000000024   F   F   F
  0.2500004751924081  0.4999997619945304  0.0701230000000024   F   F   F
  0.4999997619945304  0.2500004751924081  0.0701230000000024   F   F   F
  0.4999997619945304  0.7500002371869314  0.0701230000000024   F   F   F
  0.7500002371869314  0.0000000000000000  0.0701230000000024   F   F   F
  0.7500002371869314  0.4999997619945304  0.0701230000000024   F   F   F
  0.0000000000000000  0.0000000000000000  0.1402456666666652   F   F   F
  0.0000000000000000  0.4999997619945304  0.1402456666666652   F   F   F
  0.2500004751924081  0.2500004751924081  0.1402456666666652   F   F   F
  0.2500004751924081  0.7500002371869314  0.1402456666666652   F   F   F
  0.4999997619945304  0.0000000000000000  0.1402456666666652   F   F   F
  0.4999997619945304  0.4999997619945304  0.1402456666666652   F   F   F
  0.7500002371869314  0.2500004751924081  0.1402456666666652   F   F   F
  0.7500002371869314  0.7500002371869314  0.1402456666666652   F   F   F
  0.2500004751924081  0.4999997619945304  0.2520353333333318   T   T   F
  0.3430597311189953  0.8089244721117655  0.2545146253645864   T   T   T
  0.1569412192658208  0.8089244721117655  0.2545146253645864   T   T   T
  0.1569412192658208  0.1910762402675669  0.2545146253645864   T   T   T
  0.3430597311189953  0.1910762402675669  0.2545146253645864   T   T   T
  0.2500004751924081  0.7593856897493078  0.2408503918027083   T   T   T
  0.2500004751924081  0.2406150226300460  0.2408503918027083   T   T   T
 
  0.00000000E+00  0.00000000E+00  0.00000000E+00
  0.00000000E+00  0.00000000E+00  0.00000000E+00
  0.00000000E+00  0.00000000E+00  0.00000000E+00
  0.00000000E+00  0.00000000E+00  0.00000000E+00
  0.00000000E+00  0.00000000E+00  0.00000000E+00
  0.00000000E+00  0.00000000E+00  0.00000000E+00
  0.00000000E+00  0.00000000E+00  0.00000000E+00
  0.00000000E+00  0.00000000E+00  0.00000000E+00
  0.00000000E+00  0.00000000E+00  0.00000000E+00
  0.00000000E+00  0.00000000E+00  0.00000000E+00
  0.00000000E+00  0.00000000E+00  0.00000000E+00
  0.00000000E+00  0.00000000E+00  0.00000000E+00
  0.00000000E+00  0.00000000E+00  0.00000000E+00
  0.00000000E+00  0.00000000E+00  0.00000000E+00
  0.00000000E+00  0.00000000E+00  0.00000000E+00
  0.00000000E+00  0.00000000E+00  0.00000000E+00
  0.00000000E+00  0.00000000E+00  0.00000000E+00
  0.00000000E+00  0.00000000E+00  0.00000000E+00
  0.00000000E+00  0.00000000E+00  0.00000000E+00
  0.00000000E+00  0.00000000E+00  0.00000000E+00
  0.00000000E+00  0.00000000E+00  0.00000000E+00
  0.00000000E+00  0.00000000E+00  0.00000000E+00
  0.00000000E+00  0.00000000E+00  0.00000000E+00
  0.00000000E+00  0.00000000E+00  0.00000000E+00
  0.00000000E+00  0.00000000E+00  0.00000000E+00
  0.00000000E+00  0.00000000E+00  0.00000000E+00
  0.00000000E+00  0.00000000E+00  0.00000000E+00
  0.00000000E+00  0.00000000E+00  0.00000000E+00
  0.00000000E+00  0.00000000E+00  0.00000000E+00
  0.00000000E+00  0.00000000E+00  0.00000000E+00
  0.00000000E+00  0.00000000E+00  0.00000000E+00
