# Supplementary material for: Understanding ion-transfer reactions in silver electrodissolution and electrodeposition from first-principles calculations and experiments
Source: Chem Sci. 2024 Feb 28;15(13):4996–5008. doi: 10.1039/d3sc05791g (PMC10966968; doi:10.1039/d3sc05791g)
Supplement: SC-015-D3SC05791G-s001 [file SC-015-D3SC05791G-s001.zip › ag_ion_transfer_si/cep_optimized_structures/ag24_050v_geoms/3.000A.vasp]

Ag  H  O                                
   1.00000000000000     
     8.4147440055102205    0.0000000000000000    0.0000000000000000
     0.0000000000000000    8.4147440055102205    0.0000000000000000
     0.0000000000000000    0.0000000000000000   30.0000000000000000
   Ag   H    O 
    24     4     2
Selective dynamics
Direct
  0.0000000000000000  0.0000000000000000  0.0000000000000000   F   F   F
  0.0000000000000000  0.5000000000291038  0.0000000000000000   F   F   F
  0.2499999999551292  0.2499999999551292  0.0000000000000000   F   F   F
  0.2499999999551292  0.7499999999842331  0.0000000000000000   F   F   F
  0.5000000000291038  0.0000000000000000  0.0000000000000000   F   F   F
  0.5000000000291038  0.5000000000291038  0.0000000000000000   F   F   F
  0.7499999999842331  0.2499999999551292  0.0000000000000000   F   F   F
  0.7499999999842331  0.7499999999842331  0.0000000000000000   F   F   F
  0.0000000000000000  0.2499999999551292  0.0701228666999967   F   F   F
  0.0000000000000000  0.7499999999842331  0.0701228666999967   F   F   F
  0.2499999999551292  0.0000000000000000  0.0701228666999967   F   F   F
  0.2499999999551292  0.5000000000291038  0.0701228666999967   F   F   F
  0.5000000000291038  0.2499999999551292  0.0701228666999967   F   F   F
  0.5000000000291038  0.7499999999842331  0.0701228666999967   F   F   F
  0.7499999999842331  0.0000000000000000  0.0701228666999967   F   F   F
  0.7499999999842331  0.5000000000291038  0.0701228666999967   F   F   F
  0.0000000000000000  0.0000000000000000  0.1402457334333320   F   F   F
  0.0000000000000000  0.5000000000291038  0.1402457334333320   F   F   F
  0.2499999999551292  0.2499999999551292  0.1402457334333320   F   F   F
  0.2499999999551292  0.7499999999842331  0.1402457334333320   F   F   F
  0.5000000000291038  0.0000000000000000  0.1402457334333320   F   F   F
  0.7499999999842331  0.2499999999551292  0.1402457334333320   F   F   F
  0.7499999999842331  0.7499999999842331  0.1402457334333320   F   F   F
  0.2445511539823997  0.5000000000291038  0.2402457334333121   T   T   F
  0.3463355946297924  0.8057121250331321  0.2461657428657062   T   T   T
  0.1598094690996206  0.8115261634443769  0.2463517346106556   T   T   T
  0.1598094690996206  0.1884738366138237  0.2463517346106556   T   T   T
  0.3463355946297924  0.1942878750250756  0.2461657428657062   T   T   T
  0.2513990697661725  0.7609747375599554  0.2321664910646533   T   T   T
  0.2513990697661725  0.2390252623793998  0.2321664910646533   T   T   T
 
  0.00000000E+00  0.00000000E+00  0.00000000E+00
  0.00000000E+00  0.00000000E+00  0.00000000E+00
  0.00000000E+00  0.00000000E+00  0.00000000E+00
  0.00000000E+00  0.00000000E+00  0.00000000E+00
  0.00000000E+00  0.00000000E+00  0.00000000E+00
  0.00000000E+00  0.00000000E+00  0.00000000E+00
  0.00000000E+00  0.00000000E+00  0.00000000E+00
  0.00000000E+00  0.00000000E+00  0.00000000E+00
  0.00000000E+00  0.00000000E+00  0.00000000E+00
  0.00000000E+00  0.00000000E+00  0.00000000E+00
  0.00000000E+00  0.00000000E+00  0.00000000E+00
  0.00000000E+00  0.00000000E+00  0.00000000E+00
  0.00000000E+00  0.00000000E+00  0.00000000E+00
  0.00000000E+00  0.00000000E+00  0.00000000E+00
  0.00000000E+00  0.00000000E+00  0.00000000E+00
  0.00000000E+00  0.00000000E+00  0.00000000E+00
  0.00000000E+00  0.00000000E+00  0.00000000E+00
  0.00000000E+00  0.00000000E+00  0.00000000E+00
  0.00000000E+00  0.00000000E+00  0.00000000E+00
  0.00000000E+00  0.00000000E+00  0.00000000E+00
  0.00000000E+00  0.00000000E+00  0.00000000E+00
  0.00000000E+00  0.00000000E+00  0.00000000E+00
  0.00000000E+00  0.00000000E+00  0.00000000E+00
  0.00000000E+00  0.00000000E+00  0.00000000E+00
  0.00000000E+00  0.00000000E+00  0.00000000E+00
  0.00000000E+00  0.00000000E+00  0.00000000E+00
  0.00000000E+00  0.00000000E+00  0.00000000E+00
  0.00000000E+00  0.00000000E+00  0.00000000E+00
  0.00000000E+00  0.00000000E+00  0.00000000E+00
  0.00000000E+00  0.00000000E+00  0.00000000E+00
