# Supplementary material for: Understanding ion-transfer reactions in silver electrodissolution and electrodeposition from first-principles calculations and experiments
Source: Chem Sci. 2024 Feb 28;15(13):4996–5008. doi: 10.1039/d3sc05791g (PMC10966968; doi:10.1039/d3sc05791g)
Supplement: SC-015-D3SC05791G-s001 [file SC-015-D3SC05791G-s001.zip › ag_ion_transfer_si/cep_optimized_structures/ag24_025v_geoms/4.250A.vasp]

Ag  H  O                                
   1.00000000000000     
     8.4147440055102205    0.0000000000000000    0.0000000000000000
     0.0000000000000000    8.4147440055102205    0.0000000000000000
     0.0000000000000000    0.0000000000000000   30.0000000000000000
   Ag   H    O 
    24     4     2
Selective dynamics
Direct
  0.0000000000000000  0.0000000000000000  0.0000000000000000   F   F   F
  0.0000000000000000  0.5000000000291038  0.0000000000000000   F   F   F
  0.2499999999551292  0.2499999999551292  0.0000000000000000   F   F   F
  0.2499999999551292  0.7499999999842331  0.0000000000000000   F   F   F
  0.5000000000291038  0.0000000000000000  0.0000000000000000   F   F   F
  0.5000000000291038  0.5000000000291038  0.0000000000000000   F   F   F
  0.7499999999842331  0.2499999999551292  0.0000000000000000   F   F   F
  0.7499999999842331  0.7499999999842331  0.0000000000000000   F   F   F
  0.0000000000000000  0.2499999999551292  0.0701228666999967   F   F   F
  0.0000000000000000  0.7499999999842331  0.0701228666999967   F   F   F
  0.2499999999551292  0.0000000000000000  0.0701228666999967   F   F   F
  0.2499999999551292  0.5000000000291038  0.0701228666999967   F   F   F
  0.5000000000291038  0.2499999999551292  0.0701228666999967   F   F   F
  0.5000000000291038  0.7499999999842331  0.0701228666999967   F   F   F
  0.7499999999842331  0.0000000000000000  0.0701228666999967   F   F   F
  0.7499999999842331  0.5000000000291038  0.0701228666999967   F   F   F
  0.0000000000000000  0.0000000000000000  0.1402457334333320   F   F   F
  0.0000000000000000  0.5000000000291038  0.1402457334333320   F   F   F
  0.2499999999551292  0.2499999999551292  0.1402457334333320   F   F   F
  0.2499999999551292  0.7499999999842331  0.1402457334333320   F   F   F
  0.5000000000291038  0.0000000000000000  0.1402457334333320   F   F   F
  0.7499999999842331  0.2499999999551292  0.1402457334333320   F   F   F
  0.7499999999842331  0.7499999999842331  0.1402457334333320   F   F   F
  0.2698401067307677  0.5000000000291038  0.2819124000999977   T   T   F
  0.3595401940063001  0.8010743040822108  0.2999679112306279   T   T   T
  0.1743222136019772  0.7999280953627385  0.2987382439434270   T   T   T
  0.1743222136019772  0.2000719046954637  0.2987382439434270   T   T   T
  0.3595401940063001  0.1989256959759972  0.2999679112306279   T   T   T
  0.2685449704290492  0.7612591868557618  0.2831369710722405   T   T   T
  0.2685449704290492  0.2387408130835938  0.2831369710722405   T   T   T
 
  0.00000000E+00  0.00000000E+00  0.00000000E+00
  0.00000000E+00  0.00000000E+00  0.00000000E+00
  0.00000000E+00  0.00000000E+00  0.00000000E+00
  0.00000000E+00  0.00000000E+00  0.00000000E+00
  0.00000000E+00  0.00000000E+00  0.00000000E+00
  0.00000000E+00  0.00000000E+00  0.00000000E+00
  0.00000000E+00  0.00000000E+00  0.00000000E+00
  0.00000000E+00  0.00000000E+00  0.00000000E+00
  0.00000000E+00  0.00000000E+00  0.00000000E+00
  0.00000000E+00  0.00000000E+00  0.00000000E+00
  0.00000000E+00  0.00000000E+00  0.00000000E+00
  0.00000000E+00  0.00000000E+00  0.00000000E+00
  0.00000000E+00  0.00000000E+00  0.00000000E+00
  0.00000000E+00  0.00000000E+00  0.00000000E+00
  0.00000000E+00  0.00000000E+00  0.00000000E+00
  0.00000000E+00  0.00000000E+00  0.00000000E+00
  0.00000000E+00  0.00000000E+00  0.00000000E+00
  0.00000000E+00  0.00000000E+00  0.00000000E+00
  0.00000000E+00  0.00000000E+00  0.00000000E+00
  0.00000000E+00  0.00000000E+00  0.00000000E+00
  0.00000000E+00  0.00000000E+00  0.00000000E+00
  0.00000000E+00  0.00000000E+00  0.00000000E+00
  0.00000000E+00  0.00000000E+00  0.00000000E+00
  0.00000000E+00  0.00000000E+00  0.00000000E+00
  0.00000000E+00  0.00000000E+00  0.00000000E+00
  0.00000000E+00  0.00000000E+00  0.00000000E+00
  0.00000000E+00  0.00000000E+00  0.00000000E+00
  0.00000000E+00  0.00000000E+00  0.00000000E+00
  0.00000000E+00  0.00000000E+00  0.00000000E+00
  0.00000000E+00  0.00000000E+00  0.00000000E+00
