# Supplementary material for: Understanding ion-transfer reactions in silver electrodissolution and electrodeposition from first-principles calculations and experiments
Source: Chem Sci. 2024 Feb 28;15(13):4996–5008. doi: 10.1039/d3sc05791g (PMC10966968; doi:10.1039/d3sc05791g)
Supplement: SC-015-D3SC05791G-s001 [file SC-015-D3SC05791G-s001.zip › ag_ion_transfer_si/cep_optimized_structures/ag28_000v_geoms/1.600A.vasp]

Ag  H  O                                
   1.00000000000000     
     8.4147440055102205    0.0000000000000000    0.0000000000000000
     0.0000000000000000    8.4147440055102205    0.0000000000000000
     0.0000000000000000    0.0000000000000000   30.0000000000000000
   Ag   H    O 
    28     4     2
Selective dynamics
Direct
  0.0000000000000000  0.0000000000000000  0.0000000000000000   F   F   F
  0.0000000000000000  0.5000000000291038  0.0000000000000000   F   F   F
  0.2499999999551292  0.2499999999551292  0.0000000000000000   F   F   F
  0.2499999999551292  0.7499999999842331  0.0000000000000000   F   F   F
  0.5000000000291038  0.0000000000000000  0.0000000000000000   F   F   F
  0.5000000000291038  0.5000000000291038  0.0000000000000000   F   F   F
  0.7499999999842331  0.2499999999551292  0.0000000000000000   F   F   F
  0.7499999999842331  0.7499999999842331  0.0000000000000000   F   F   F
  0.0000000000000000  0.2499999999551292  0.0701228666999967   F   F   F
  0.0000000000000000  0.7499999999842331  0.0701228666999967   F   F   F
  0.2499999999551292  0.0000000000000000  0.0701228666999967   F   F   F
  0.2499999999551292  0.5000000000291038  0.0701228666999967   F   F   F
  0.5000000000291038  0.2499999999551292  0.0701228666999967   F   F   F
  0.5000000000291038  0.7499999999842331  0.0701228666999967   F   F   F
  0.7499999999842331  0.0000000000000000  0.0701228666999967   F   F   F
  0.7499999999842331  0.5000000000291038  0.0701228666999967   F   F   F
  0.0000000000000000  0.0000000000000000  0.1402457334333320   F   F   F
  0.0000000000000000  0.5000000000291038  0.1402457334333320   F   F   F
  0.2499999999551292  0.2499999999551292  0.1402457334333320   F   F   F
  0.2499999999551292  0.7499999999842331  0.1402457334333320   F   F   F
  0.5000000000291038  0.0000000000000000  0.1402457334333320   F   F   F
  0.5000000000291038  0.5000000000291038  0.1402457334333320   F   F   F
  0.7499999999842331  0.2499999999551292  0.1402457334333320   F   F   F
  0.7499999999842331  0.7499999999842331  0.1402457334333320   F   F   F
  0.0000000000000000  0.2499999999551292  0.2103686000999971   F   F   F
  0.0000000000000000  0.7499999999842331  0.2103686000999971   F   F   F
  0.2499999999551292  0.0000000000000000  0.2103686000999971   F   F   F
  0.1120999305164172  0.5000000000291038  0.2637019334332820   T   T   F
  0.2935282448753328  0.6731654479588542  0.3307825574664569   T   T   T
  0.1188623626982551  0.7274223384747704  0.3372056387400835   T   T   T
  0.1188623626982551  0.2725776615833094  0.3372056387400835   T   T   T
  0.2935282448753328  0.3268345520995950  0.3307825574664569   T   T   T
  0.2000273685824180  0.7097501747973761  0.3145261656685369   T   T   T
  0.2000273685824180  0.2902498251418584  0.3145261656685369   T   T   T
 
  0.00000000E+00  0.00000000E+00  0.00000000E+00
  0.00000000E+00  0.00000000E+00  0.00000000E+00
  0.00000000E+00  0.00000000E+00  0.00000000E+00
  0.00000000E+00  0.00000000E+00  0.00000000E+00
  0.00000000E+00  0.00000000E+00  0.00000000E+00
  0.00000000E+00  0.00000000E+00  0.00000000E+00
  0.00000000E+00  0.00000000E+00  0.00000000E+00
  0.00000000E+00  0.00000000E+00  0.00000000E+00
  0.00000000E+00  0.00000000E+00  0.00000000E+00
  0.00000000E+00  0.00000000E+00  0.00000000E+00
  0.00000000E+00  0.00000000E+00  0.00000000E+00
  0.00000000E+00  0.00000000E+00  0.00000000E+00
  0.00000000E+00  0.00000000E+00  0.00000000E+00
  0.00000000E+00  0.00000000E+00  0.00000000E+00
  0.00000000E+00  0.00000000E+00  0.00000000E+00
  0.00000000E+00  0.00000000E+00  0.00000000E+00
  0.00000000E+00  0.00000000E+00  0.00000000E+00
  0.00000000E+00  0.00000000E+00  0.00000000E+00
  0.00000000E+00  0.00000000E+00  0.00000000E+00
  0.00000000E+00  0.00000000E+00  0.00000000E+00
  0.00000000E+00  0.00000000E+00  0.00000000E+00
  0.00000000E+00  0.00000000E+00  0.00000000E+00
  0.00000000E+00  0.00000000E+00  0.00000000E+00
  0.00000000E+00  0.00000000E+00  0.00000000E+00
  0.00000000E+00  0.00000000E+00  0.00000000E+00
  0.00000000E+00  0.00000000E+00  0.00000000E+00
  0.00000000E+00  0.00000000E+00  0.00000000E+00
  0.00000000E+00  0.00000000E+00  0.00000000E+00
  0.00000000E+00  0.00000000E+00  0.00000000E+00
  0.00000000E+00  0.00000000E+00  0.00000000E+00
  0.00000000E+00  0.00000000E+00  0.00000000E+00
  0.00000000E+00  0.00000000E+00  0.00000000E+00
  0.00000000E+00  0.00000000E+00  0.00000000E+00
  0.00000000E+00  0.00000000E+00  0.00000000E+00
