# Supplementary material for: Understanding ion-transfer reactions in silver electrodissolution and electrodeposition from first-principles calculations and experiments
Source: Chem Sci. 2024 Feb 28;15(13):4996–5008. doi: 10.1039/d3sc05791g (PMC10966968; doi:10.1039/d3sc05791g)
Supplement: SC-015-D3SC05791G-s001 [file SC-015-D3SC05791G-s001.zip › ag_ion_transfer_si/cep_optimized_structures/ag28_000v_geoms/0.800A.vasp]

Ag  H  O                                
    1.000000000000000     
     8.4147440055102205    0.0000000000000000    0.0000000000000000
     0.0000000000000000    8.4147440055102205    0.0000000000000000
     0.0000000000000000    0.0000000000000000   30.0000000000000000
   Ag   H    O 
    28     4     2
Selective dynamics
Direct
  0.0000000000000000  0.0000000000000000  0.0000000000000000   F   F   F
  0.0000000000000000  0.5000000000291038  0.0000000000000000   F   F   F
  0.2499999999551292  0.2499999999551292  0.0000000000000000   F   F   F
  0.2499999999551292  0.7499999999842331  0.0000000000000000   F   F   F
  0.5000000000291038  0.0000000000000000  0.0000000000000000   F   F   F
  0.5000000000291038  0.5000000000291038  0.0000000000000000   F   F   F
  0.7499999999842331  0.2499999999551292  0.0000000000000000   F   F   F
  0.7499999999842331  0.7499999999842331  0.0000000000000000   F   F   F
  0.0000000000000000  0.2499999999551292  0.0701228666999967   F   F   F
  0.0000000000000000  0.7499999999842331  0.0701228666999967   F   F   F
  0.2499999999551292  0.0000000000000000  0.0701228666999967   F   F   F
  0.2499999999551292  0.5000000000291038  0.0701228666999967   F   F   F
  0.5000000000291038  0.2499999999551292  0.0701228666999967   F   F   F
  0.5000000000291038  0.7499999999842331  0.0701228666999967   F   F   F
  0.7499999999842331  0.0000000000000000  0.0701228666999967   F   F   F
  0.7499999999842331  0.5000000000291038  0.0701228666999967   F   F   F
  0.0000000000000000  0.0000000000000000  0.1402457334333320   F   F   F
  0.0000000000000000  0.5000000000291038  0.1402457334333320   F   F   F
  0.2499999999551292  0.2499999999551292  0.1402457334333320   F   F   F
  0.2499999999551292  0.7499999999842331  0.1402457334333320   F   F   F
  0.5000000000291038  0.0000000000000000  0.1402457334333320   F   F   F
  0.5000000000291038  0.5000000000291038  0.1402457334333320   F   F   F
  0.7499999999842331  0.2499999999551292  0.1402457334333320   F   F   F
  0.7499999999842331  0.7499999999842331  0.1402457334333320   F   F   F
  0.0000000000000000  0.2499999999551292  0.2103686000999971   F   F   F
  0.0000000000000000  0.7499999999842331  0.2103686000999971   F   F   F
  0.2499999999551292  0.0000000000000000  0.2103686000999971   F   F   F
  0.2087962934423385  0.5000000000291038  0.2370352667666396   T   T   F
  0.4505772328395130  0.7200123511758094  0.2775653147524473   T   T   T
  0.2943798455761207  0.7516426642735804  0.3037673755119368   T   T   T
  0.2943798455761207  0.2483573357846273  0.3037673755119368   T   T   T
  0.4505772328395130  0.2799876488824906  0.2775653147524473   T   T   T
  0.3363402788894505  0.7350852536657461  0.2737847073846615   T   T   T
  0.3363402788894505  0.2649147462736092  0.2737847073846615   T   T   T
 
  0.00000000E+00  0.00000000E+00  0.00000000E+00
  0.00000000E+00  0.00000000E+00  0.00000000E+00
  0.00000000E+00  0.00000000E+00  0.00000000E+00
  0.00000000E+00  0.00000000E+00  0.00000000E+00
  0.00000000E+00  0.00000000E+00  0.00000000E+00
  0.00000000E+00  0.00000000E+00  0.00000000E+00
  0.00000000E+00  0.00000000E+00  0.00000000E+00
  0.00000000E+00  0.00000000E+00  0.00000000E+00
  0.00000000E+00  0.00000000E+00  0.00000000E+00
  0.00000000E+00  0.00000000E+00  0.00000000E+00
  0.00000000E+00  0.00000000E+00  0.00000000E+00
  0.00000000E+00  0.00000000E+00  0.00000000E+00
  0.00000000E+00  0.00000000E+00  0.00000000E+00
  0.00000000E+00  0.00000000E+00  0.00000000E+00
  0.00000000E+00  0.00000000E+00  0.00000000E+00
  0.00000000E+00  0.00000000E+00  0.00000000E+00
  0.00000000E+00  0.00000000E+00  0.00000000E+00
  0.00000000E+00  0.00000000E+00  0.00000000E+00
  0.00000000E+00  0.00000000E+00  0.00000000E+00
  0.00000000E+00  0.00000000E+00  0.00000000E+00
  0.00000000E+00  0.00000000E+00  0.00000000E+00
  0.00000000E+00  0.00000000E+00  0.00000000E+00
  0.00000000E+00  0.00000000E+00  0.00000000E+00
  0.00000000E+00  0.00000000E+00  0.00000000E+00
  0.00000000E+00  0.00000000E+00  0.00000000E+00
  0.00000000E+00  0.00000000E+00  0.00000000E+00
  0.00000000E+00  0.00000000E+00  0.00000000E+00
  0.00000000E+00  0.00000000E+00  0.00000000E+00
  0.00000000E+00  0.00000000E+00  0.00000000E+00
  0.00000000E+00  0.00000000E+00  0.00000000E+00
  0.00000000E+00  0.00000000E+00  0.00000000E+00
  0.00000000E+00  0.00000000E+00  0.00000000E+00
  0.00000000E+00  0.00000000E+00  0.00000000E+00
  0.00000000E+00  0.00000000E+00  0.00000000E+00
